# Supplementary material for: Identification of Crucial Hub Genes and Differential T Cell Infiltration in Idiopathic Pulmonary Arterial Hypertension Using Bioinformatics Strategies
Source: Front Mol Biosci. 2022 Jan 20;9:800888. doi: 10.3389/fmolb.2022.800888 (PMC8811199; doi:10.3389/fmolb.2022.800888)
Supplement: Supplementary file 1 [file Table1.XLS]

## Sheet: 检测项目
实验名称	20210227_代做
实验类型	绝对定量
备注
检测项目	染料	通道	Master Mix	引物	探针	耗材	批号
项目1	SYBR	1

## Sheet: 样本信息
样本ID	样本名称	采样时间	送检日期

## Sheet: 反应板设置
孔位	检测项目	染料	通道	属性	标准浓度	样本ID
A01	项目1	SYBR	1	未知	0
A02	项目1	SYBR	1	未知	0
A03	项目1	SYBR	1	未知	0
A04	项目1	SYBR	1	未知	0
A05	项目1	SYBR	1	未知	0
A06	项目1	SYBR	1	未知	0
A07	项目1	SYBR	1	未知	0
A08	项目1	SYBR	1	未知	0
A09	项目1	SYBR	1	未知	0
A10	项目1	SYBR	1	未知	0
B01	项目1	SYBR	1	未知	0
B02	项目1	SYBR	1	未知	0
B03	项目1	SYBR	1	未知	0
B04	项目1	SYBR	1	未知	0
B05	项目1	SYBR	1	未知	0
B06	项目1	SYBR	1	未知	0
B07	项目1	SYBR	1	未知	0
B08	项目1	SYBR	1	未知	0
B09	项目1	SYBR	1	未知	0
B10	项目1	SYBR	1	未知	0
C01	项目1	SYBR	1	未知	0
C02	项目1	SYBR	1	未知	0
C03	项目1	SYBR	1	未知	0
C04	项目1	SYBR	1	未知	0
C05	项目1	SYBR	1	未知	0
C06	项目1	SYBR	1	未知	0
C07	项目1	SYBR	1	未知	0
C08	项目1	SYBR	1	未知	0
C09	项目1	SYBR	1	未知	0
C10	项目1	SYBR	1	未知	0
D01	项目1	SYBR	1	未知	0
D02	项目1	SYBR	1	未知	0
D03	项目1	SYBR	1	未知	0
D04	项目1	SYBR	1	未知	0
D05	项目1	SYBR	1	未知	0
D06	项目1	SYBR	1	未知	0
D07	项目1	SYBR	1	未知	0
D08	项目1	SYBR	1	未知	0
D09	项目1	SYBR	1	未知	0
D10	项目1	SYBR	1	未知	0
E01	项目1	SYBR	1	未知	0
E02	项目1	SYBR	1	未知	0
E03	项目1	SYBR	1	未知	0
E04	项目1	SYBR	1	未知	0
E05	项目1	SYBR	1	未知	0
E06	项目1	SYBR	1	未知	0
E07	项目1	SYBR	1	未知	0
E08	项目1	SYBR	1	未知	0
E09	项目1	SYBR	1	未知	0
E10	项目1	SYBR	1	未知	0
F01	项目1	SYBR	1	未知	0
F02	项目1	SYBR	1	未知	0
F03	项目1	SYBR	1	未知	0
F04	项目1	SYBR	1	未知	0
F05	项目1	SYBR	1	未知	0
F06	项目1	SYBR	1	未知	0
F07	项目1	SYBR	1	未知	0
F08	项目1	SYBR	1	未知	0
F09	项目1	SYBR	1	未知	0
F10	项目1	SYBR	1	未知	0

## Sheet: Sheet1
	GAPDH	HSP90							GAPDH	CDC5L
17	17.77	26.22	8.45	349.706	0.970199	1		17	17.77	23.73	5.96	62.2499	1.07276	1
	17.65	26.28	8.63	396.177	1.09912				17.65	23.48	5.83	56.8859	0.980318
	17.98	26.37	8.39	335.461	0.930677				17.98	23.76	5.78	54.9482	0.946925
21	18.06	26.49	8.43	344.892	0.956842	0.962823		21	18.06	24.02	5.96	62.2499	1.07276	1.11375
	18.2	26.54	8.34	324.034	0.898975				18.2	24.11	5.91	60.1295	1.03621
	17.79	26.33	8.54	372.217	1.03265				17.79	23.95	6.16	71.5064	1.23227
24	17.99	26.95	8.96	497.999	1.38161	1.14978		24	17.99	23.59	5.6	48.5029	0.835854	0.905358
	17.97	26.44	8.47	354.588	0.983743				17.97	23.85	5.88	58.892	1.01489
	17.98	26.59	8.61	390.722	1.08399				17.98	23.63	5.65	50.2134	0.86533
18	18	27.48	9.48	714.109	1.98117	1.85177		18	18	24.67	6.67	101.829	1.75482	1.6598
	18.14	27.41	9.27	617.374	1.7128				18.14	24.53	6.39	83.8652	1.44525
	18.12	27.51	9.39	670.921	1.86135				18.12	24.81	6.69	103.25	1.77932
19	17.61	27.41	9.8	891.444	2.47316	2.41242		19	17.61	25.03	7.42	171.255	2.95124	2.58834
	17.97	27.58	9.61	781.445	2.16798				17.97	24.96	6.99	127.116	2.19059
	17.71	27.58	9.87	935.763	2.59611				17.71	24.96	7.25	152.219	2.62319
20	17.99	27.32	9.33	643.591	1.78553	1.91608		20	17.99	24.83	6.84	114.563	1.97427	2.04591
	17.95	27.41	9.46	704.277	1.9539				17.95	24.93	6.98	126.238	2.17546
	17.99	27.49	9.5	724.077	2.00883				17.99	24.84	6.85	115.36	1.98801
				360.448								58.028
	GAPDH	LRRK2							GAPDH	APC
17	17.77	25.1	7.33	160.898	0.939374	1		17	17.77	25.09	7.32	159.786	1.03523	1
	17.65	25.26	7.61	195.361	1.14058				17.65	25.05	7.4	168.897	1.09425
	17.98	25.28	7.3	157.586	0.920042				17.98	25.05	7.07	134.364	0.870519
21	18.06	25.32	7.26	153.277	0.894884	0.919709		21	18.06	24.96	6.9	119.428	0.773754	0.798702
	18.2	25.41	7.21	148.056	0.864401				18.2	24.96	6.76	108.383	0.702197
	17.79	25.21	7.42	171.255	0.999842				17.79	24.94	7.15	142.025	0.920154
24	17.99	25.41	7.42	171.255	0.999842	0.944817		24	17.99	24.94	6.95	123.64	0.801041	0.817964
	17.97	25.22	7.25	152.219	0.888702				17.97	24.97	7	128	0.829289
	17.98	25.32	7.34	162.017	0.945908				17.98	24.97	6.99	127.116	0.823561
18	18	26.43	8.43	344.892	2.01359	1.9906		18	18	24.04	6.04	65.7993	0.426302	0.414731
	18.14	26.53	8.39	335.461	1.95853				18.14	24.13	5.99	63.5579	0.411781
	18.12	26.54	8.42	342.509	1.99968				18.12	24.09	5.97	62.6829	0.406111
19	17.61	26.24	8.63	396.177	2.31301	2.03336		19	17.61	24.18	6.57	95.0095	0.61555	0.576812
	17.97	26.17	8.2	294.067	1.71686				17.97	24.32	6.35	81.5719	0.52849
	17.71	26.18	8.47	354.588	2.0702				17.71	24.21	6.5	90.5097	0.586396
20	17.99	25.96	7.97	250.732	1.46385	1.40539		20	17.99	23.86	5.87	58.4852	0.378915	0.405639
	17.95	25.78	7.83	227.544	1.32848				17.95	23.98	6.03	65.3448	0.423357
	17.99	25.92	7.93	243.875	1.42383				17.99	23.99	6	64	0.414645
				171.282								154.349
	GAPDH	HNRNPA1							GAPDH	IGQAP1
17	17.77	22.93	5.16	35.7532	1.01068	1		17	17.77	23.53	5.76	54.1917	0.987203	1
	17.65	22.86	5.21	37.014	1.04632				17.65	23.58	5.93	60.9688	1.11066
	17.98	23.04	5.06	33.3589	0.942998				17.98	23.61	5.63	49.5221	0.902137
21	18.06	23.09	5.03	32.6724	0.923591	0.956712		21	18.06	23.67	5.61	48.8403	0.889717	0.975654
	18.2	23.12	4.92	30.2738	0.855789				18.2	23.65	5.45	43.7133	0.796319
	17.79	23.06	5.27	38.5859	1.09075				17.79	23.88	6.09	68.1197	1.24093
24	17.99	23.14	5.15	35.5062	1.0037	0.950427		24	17.99	23.78	5.79	55.3304	1.00795	1.07687
	17.97	23.03	5.06	33.3589	0.942998				17.97	23.95	5.98	63.1189	1.14983
	17.98	22.98	5	32	0.904584				17.98	23.86	5.88	58.892	1.07283
18	18	23.78	5.78	54.9482	1.55329	1.54362		18	18	24.82	6.82	112.986	2.05825	1.93434
	18.14	23.97	5.83	56.8859	1.60807				18.14	24.92	6.78	109.896	2.00197
	18.12	23.82	5.7	51.9842	1.4695				18.12	24.7	6.58	95.6704	1.74281
19	17.61	23.97	6.36	82.1393	2.32193	2.1923		19	17.61	24.26	6.65	100.427	1.82946	1.71677
	17.97	23.99	6.02	64.8934	1.83442				17.97	24.46	6.49	89.8845	1.63741
	17.71	24.13	6.42	85.6274	2.42054				17.71	24.24	6.53	92.4115	1.68345
20	17.99	23.99	6	64	1.80917	1.72694		20	17.99	24.97	6.98	126.238	2.29966	2.31569
	17.95	23.94	5.99	63.5579	1.79667				17.95	24.95	7	128	2.33176
	17.99	23.79	5.8	55.7152	1.57497				17.99	24.98	6.99	127.116	2.31565
				35.3754								54.8942
	GAPDH	MET							GAPDH	PIK3R1
17	17.77	27.78	10.01	1031.12	0.880736	1		17	17.77	20.86	3.09	8.51496	0.956275	1
	17.65	28.06	10.41	1360.57	1.16214				17.65	21.06	3.41	10.6295	1.19375
	17.98	28.11	10.13	1120.56	0.957126				17.98	20.9	2.92	7.56846	0.849978
21	18.06	28.3	10.24	1209.34	1.03296	1.02846		21	18.06	21.13	3.07	8.39773	0.94311	0.952867
	18.2	28.39	10.19	1168.14	0.997771				18.2	21.21	3.01	8.05564	0.904691
	17.79	28.06	10.27	1234.75	1.05466				17.79	20.96	3.17	9.00047	1.0108
24	17.99	28.11	10.12	1112.82	0.950515	0.938966		24	17.99	20.98	2.99	7.94474	0.892236	0.892236
	17.97	28.16	10.19	1168.14	0.997771				17.97	20.96	2.99	7.94474	0.892236
	17.98	27.97	9.99	1016.93	0.86861				17.98	20.97	2.99	7.94474	0.892236
18	18	29.21	11.21	2368.9	2.0234	1.94487		18	18	20.16	2.16	4.46915	0.501909	0.469342
	18.14	29.36	11.22	2385.37	2.03747				18.14	20	1.86	3.63008	0.407677
	18.12	29.14	11.02	2076.59	1.77372				18.12	20.27	2.15	4.43828	0.498442
19	17.61	28.54	10.93	1951	1.66645	1.69391		19	17.61	19.93	2.32	4.99332	0.560776	0.555709
	17.97	28.96	10.99	2033.85	1.73722				17.97	20.3	2.33	5.02805	0.564677
	17.71	28.65	10.94	1964.57	1.67804				17.71	19.98	2.27	4.82323	0.541674
20	17.99	28.95	10.96	1992	1.70147	1.71755		20	17.99	19.98	1.99	3.97237	0.446118	0.449272
	17.95	28.96	11.01	2062.24	1.76147				17.95	19.98	2.03	4.08405	0.45866
	17.99	28.94	10.95	1978.24	1.68972				17.99	19.97	1.98	3.94493	0.443036
				1170.75								8.9043
	GAPDH	MAPK							GAPDH	HIF1A
17	17.77	28.12	10.35	1305.15	1.05709	1		17	17.77	27.25	9.48	714.109	0.849672	1
	17.65	27.97	10.32	1278.29	1.03533				17.65	27.35	9.7	831.746	0.989642
	17.98	28.11	10.13	1120.56	0.907579				17.98	27.91	9.93	975.501	1.16069
21	18.06	27.79	9.73	849.223	0.687816	0.714315		21	18.06	27.93	9.87	935.763	1.1134	1.04793
	18.2	27.71	9.51	729.114	0.590535				18.2	27.79	9.59	770.686	0.91699
	17.79	27.85	10.06	1067.48	0.864594				17.79	27.66	9.87	935.763	1.1134
24	17.99	28.28	10.29	1251.98	1.01403	0.943233		24	17.99	27.53	9.54	744.434	0.885754	0.90564
	17.97	28.22	10.25	1217.75	0.986298				17.97	27.7	9.73	849.223	1.01044
	17.98	27.98	10	1024	0.829374				17.98	27.41	9.43	689.784	0.820729
18	18	28.83	10.83	1820.35	1.47437	1.56802		18	18	28.54	10.54	1488.87	1.77151	1.71949
	18.14	28.96	10.82	1807.78	1.46418				18.14	28.62	10.48	1428.22	1.69934
	18.12	29.21	11.09	2179.83	1.76552				18.12	28.59	10.47	1418.35	1.68761
19	17.61	28.95	11.34	2592.27	2.09957	1.89295		19	17.61	28.25	10.64	1595.73	1.89866	1.76978
	17.97	28.96	10.99	2033.85	1.64729				17.97	28.47	10.5	1448.15	1.72307
	17.71	28.93	11.22	2385.37	1.932				17.71	28.18	10.47	1418.35	1.68761
20	17.99	29.02	11.03	2091.03	1.6936	1.84391		20	17.99	28.31	10.32	1278.29	1.52096	1.67218
	17.95	29.13	11.18	2320.15	1.87917				17.95	28.43	10.48	1428.22	1.69934
	17.99	29.23	11.24	2418.67	1.95897				17.99	28.55	10.56	1509.65	1.79624
				1234.67								840.452
	GAPDH	GATA3							GAPDH	TAF1
17	17.77	23.12	5.35	40.7859	0.981795	1		17	17.77	23.85	6.08	67.6492	1.13734	1
	17.65	23.15	5.5	45.2548	1.08937				17.65	23.51	5.86	58.0812	0.976482
	17.98	23.25	5.27	38.5859	0.928835				17.98	23.7	5.72	52.7098	0.886176
21	18.06	23.14	5.08	33.8246	0.814222	0.822744		21	18.06	24.14	6.08	67.6492	1.13734	1.01287
	18.2	23.1	4.9	29.8571	0.718716				18.2	23.88	5.68	51.2685	0.861944
	17.79	23.07	5.28	38.8542	0.935295				17.79	23.74	5.95	61.8199	1.03934
24	17.99	23.37	5.38	41.6429	1.00242	1.03356		24	17.99	23.94	5.95	61.8199	1.03934	1.06384
	17.97	23.37	5.4	42.2243	1.01642				17.97	23.99	6.02	64.8934	1.09101
	17.98	23.47	5.49	44.9422	1.08185				17.98	23.96	5.98	63.1189	1.06118
18	18	24.57	6.57	95.0095	2.28706	2.16496		18	18	24.73	6.73	106.153	1.78468	1.71715
	18.14	24.47	6.33	80.4489	1.93656				18.14	24.74	6.6	97.0059	1.6309
	18.12	24.68	6.56	94.3532	2.27126				18.12	24.81	6.69	103.25	1.73588
19	17.61	23.99	6.38	83.2859	2.00485	1.72486		19	17.61	24.61	7	128	2.15198	2.12462
	17.97	23.96	5.99	63.5579	1.52996				17.97	24.86	6.89	118.603	1.994
	17.71	23.8	6.09	68.1197	1.63977				17.71	24.76	7.05	132.514	2.22787
20	17.99	24.03	6.04	65.7993	1.58391	1.55179		20	17.99	24.46	6.47	88.647	1.49036	1.66732
	17.95	23.98	6.03	65.3448	1.57297				17.95	24.59	6.64	99.7331	1.67675
	17.99	23.95	5.96	62.2499	1.49847				17.99	24.76	6.77	109.137	1.83485
				41.5422								59.4801
	GAPDH	RBBP9
17	17.77	25.39	7.62	196.72	1.04673	1
	17.65	25.33	7.68	205.074	1.09118
	17.98	25.32	7.34	162.017	0.862081
21	18.06	25.69	7.63	198.088	1.05401	1.0535
	18.2	25.51	7.31	158.683	0.84434
	17.79	25.68	7.89	237.207	1.26216
24	17.99	25.62	7.63	198.088	1.05401	1.02618
	17.97	25.61	7.64	199.466	1.06135
	17.98	25.48	7.5	181.019	0.963192
18	18	26.49	8.49	359.538	1.91308	1.81656
	18.14	26.58	8.44	347.291	1.84791
	18.12	26.43	8.31	317.365	1.68868
19	17.61	26.03	8.42	342.509	1.82247	1.78936
	17.97	26.37	8.4	337.794	1.79738
	17.71	26.07	8.36	328.557	1.74823
20	17.99	26.15	8.16	286.026	1.52192	1.59208
	17.95	26.27	8.32	319.573	1.70042
	17.99	26.18	8.19	292.036	1.5539
				187.937
